# Supplementary material for: Reduced Kidney Function Is Associated with Increasing Red Blood Cell Folate Concentration and Changes in Folate Form Distributions (NHANES 2011–2018)
Source: Nutrients. 2022 Mar 2;14(5):1054. doi: 10.3390/nu14051054 (PMC8912286; doi:10.3390/nu14051054)
Supplement: Supplementary file 1 [file nutrients-14-01054-s001.zip]

Archive with 1 entries (1 files):
- nutrients-1593214-supplementary.pdf
